# Supplementary material for: bpRNA-CosMoS: a robust and efficient RNA structural comparison method using k-mer based cosine similarity
Source: Bioinformatics. 2025 Mar 14;41(4):btaf108. doi: 10.1093/bioinformatics/btaf108 (PMC12017588; doi:10.1093/bioinformatics/btaf108)
Supplement: btaf108_Supplementary_Data [file btaf108_supplementary_data.zip]

Archive with 7 entries (7 files):
- bpRNA_CosMoS_supplementary_update.docx
- SFig1_final.eps
- SFig2_final.eps
- SFig3_final.eps
- SFig4.eps
- SFig5_final.eps
- SFig6_final.eps
